# Supplementary material for: ETS1, ELK1, and ETV4 Transcription Factors Regulate Angiopoietin-1 Signaling and the Angiogenic Response in Endothelial Cells
Source: Front Physiol. 2021 Jul 26;12:683651. doi: 10.3389/fphys.2021.683651 (PMC8350579; doi:10.3389/fphys.2021.683651)
Supplement: Supplementary file 2 [file Table_1.XLSX]

## Sheet: Sheet1
Supplementary Spreadsheet 1: Z scores for various genes otbained from position weight matrices (PWMs) of ETS1, ETS2, and ETV4 generated using TRANSFAC and JASPAR databases and based on flanking regions 10 kb upstream or downstream of each gene
genes	ELK1		genes	c-ETS1		genes	c-ETS1		genes		c-ETS2		genes	ETS		genes	ETS		genes	ETV4
	PWM: M00025			PWM: M00074			PWM: M00339				PWM: M00340			PWM: M00771			PWM: M00971			PWM: M00655
FJX1	-1.11		MGC48332	-1.09		MGC48332	-1.97		MGC48332		-1.32		LIMK2	-0.05		MGC48332	-1.72		MGC48332	-1.46
LIMK2	-1.06		DUSP4	-1.09		EPHA4	-1.44		CCND1		-1.25		VEGFC	0.25		CCND1	-1.58		CCND1	-1.26
CDC42EP3	-0.85		LIPG	-1.08		GALNAC4S-6ST	-1.07		EPHA4		-1.1		FJX1	0.28		LIPG	-1.42		GALNAC4S-6ST	-1.18
LIPG	-0.78		KLF2	-0.87		DOK5	-1.02		LIMK2		-0.98		AKAP12	0.30		CMKOR1	-1.17		CMKOR1	-1.12
AKAP12	-0.78		CMKOR1	-0.87		RIS1	-0.95		PLAUR		-0.88		EMP1	-0.33		DOK5	-1.03		DOK5	-1
CCND1	-0.68		PTGS2	-0.86		TENS1	-0.81		CDC42EP3		-0.85		KLF2	-0.34		JUN	-1.02		CDC42EP3	-0.94
CMKOR1	-0.66		EGR1	-0.78		PTGS2	-0.71		SERPINB2		-0.75		C17	-0.37		PDGFA	-1.02		RIS1	-0.94
PTPRE	-0.65		PLAUR	-0.67		SERPINB2	-0.69		TENS1		-0.74		F2RL1	-0.37		PLAUR	-1.01		PLAUR	-0.91
RIS1	-0.64		VEGFC	-0.65		GARP	-0.61		NP		-0.67		HK2	-0.41		HMGA2	-0.96		SERPINB2	-0.79
GALNAC4S-6ST	-0.63		CHST2	-0.63		C20orf97	-0.53		ANGPTL4		-0.62		JUN	-0.46		RIS1	-0.93		TENS1	-0.77
DOK5	-0.63		CDC42EP3	-0.61		JUN	-0.51		SIAT10		-0.49		C20orf97	-0.47		CDC42EP3	-0.88		NP	-0.67
PLAUR	-0.6		TENS1	-0.6		HK2	-0.51		CORO2B		-0.4		NP	0.49		PTGS2	-0.82		LIPG	-0.64
NP	-0.57		NP	-0.47		RGS2	-0.5		C20orf97		-0.39		SIAT10	-0.53		TENS1	-0.81		CHST11	-0.51
TENS1	-0.48		ANGPTL4	-0.43		CCND1	-0.49		F2RL1		-0.36		PDGFA	-0.53		NP	-0.8		SIAT10	-0.51
PTGS2	-0.42		CCND1	-0.41		C17	-0.4		FJX1		-0.35		SLC4A7	0.54		CHST11	-0.79		PDGFA	-0.5
SERPINB2	-0.41		SIAT10	-0.39		F2RL1	-0.36		C17		-0.33		CMKOR1	0.61		SERPINB2	-0.76		C20orf97	-0.38
C20orf97	-0.34		LIMK2	-0.36		EMP1	-0.32		BCL2A1		-0.29		HMGA2	0.62		LIMK2	-0.64		F2RL1	-0.37
IL8	-0.34		F2RL1	-0.33		CMKOR1	-0.29		GALNAC4S-6ST		-0.25		GALNAC4S-6ST	0.70		SIAT10	-0.54		C17	-0.34
MGC48332	-0.32		BCL2A1	-0.27		BCL2A1	-0.25		EMP1		-0.21		SERPINB2	-0.74		C20orf97	-0.46		EMP1	-0.3
SIAT10	-0.31		C17	-0.25		LIMK2	-0.22		HK2		-0.19		GCH1	0.75		EPHA4	-0.42		FLJ20401	-0.29
F2RL1	-0.25		C20orf97	-0.24		FJX1	-0.17		GCH1		-0.14		ANGPTL4	-0.75		EMP1	-0.4		STC1	0
C17	-0.24		SMTN	-0.05		PTPRE	-0.11		DOK5		0.06		CHST11	-0.76		KLF2	-0.38		JUN	0.1
BCL2A1	-0.15		AKAP12	-0.05		PLAUR	-0.11		PDGFA		0.07		TENS1	-0.79		F2RL1	-0.37		PTGS2	0.16
CHST11	0.03		GALNAC4S-6ST	-0.04		HMGA2	-0.1		PTPRE		0.15		PTGS2	-0.80		GALNAC4S-6ST	-0.27		JAG1	0.19
PPAP2B	0.06		FJX1	-0.02		GFR	0		RIS1		0.2		LIPG	0.81		ETV5	-0.04		LIMK2	0.21
DUSP4	0.12		FLT11	-0.02		VEGFC	0.09		LIPG		0.21		CDC42EP3	-0.81		PTPRE	-0.03		EPHA4	0.37
EPHA4	0.13		ETV5	0.06		LIPG	0.1		JUN		0.22		ETV5	-0.85		VEGFC	0.24		VEGFC	0.4
CORO2B	0.24		CORO2B	0.2		NP	0.27		PTGS2		0.24		CHST2	0.89		AKAP12	0.25		PPAP2B	0.42
PDGFA	0.29		JUN	0.37		DUSP4	0.33		CHST2		0.36		EGR1	0.93		HK2	0.37		SH3BP5	0.46
GARP	0.35		DOK5	0.4		ANGPTL4	0.4		VEGFC		0.43		RIS1	-0.93		SLC4A7	0.44		FJX1	0.48
KLF2	0.4		HMGA2	0.41		ETV5	0.41		C8FW		0.47		PTPRE	1.00		FJX1	0.68		RGS2	0.5
FLJ20401	0.41		RIS1	0.53		PPAP2B	0.71		SH3BP5		0.55		PLAUR	-1.00		EGR1	0.82		ETV5	0.64
JUN	0.51		PDGFA	0.55		FLJ20401	0.74		PPAP2B		0.57		DOK5	-1.01		C8FW	0.97		EGR1	0.67
CHST2	0.74		GPR4	0.59		EGR1	0.74		JAG1		0.71		JAG1	1.05		PPAP2B	1.06		GCH1	0.69
EMP1	0.81		STC1	0.64		SLC4A7	0.76		KLF2		0.78		EPHA4	-1.13		RGS2	1.39		KLF2	0.72
VEGFC	0.87		FBXW2	0.67		JAG1	0.81		CMKOR1		0.78		PPAP2B	1.18		BHLHB2	1.39		HMGA2	0.78
GCH1	0.88		GARP	0.78		CHST2	0.82		EGR1		0.85		DUSP4	1.18		GCH1	1.56		ANGPTL4	0.9
FLT11	1.23		SERPINB2	0.83		STC1	1		GARP		0.87		RGS2	1.53		GPR4	1.56		GPR4	0.99
SH3BP5	1.23		EPHA4	0.88		KLF2	1.03		CDC42EP2		1.1		CCND1	-1.57		GFR	1.67		SLC4A7	1.09
STC1	1.28		SH3BP5	0.89		PDGFA	1.14		CHST11		1.11		MGC48332	-1.64		DUSP4	1.73		CDC42EP2	1.12
ETV5	1.54		JAG1	1.06		CDC42EP3	1.32		GFR		1.2		FLJ20401	1.79		STC1	1.78		AKAP12	1.12
SMTN	1.59		PLAU	1.08		CHST11	1.54		PLAU		1.23		GARP	2.14		FLJ20401	1.79		C8FW	1.36
ANGPTL4	1.61		PPAP2B	1.09		FBXW2	1.69		AKAP12		1.24		CORO2B	2.32		ANGPTL4	1.94		DUSP4	1.4
C8FW	1.62		GCH1	1.19		C8FW	1.72		SLC4A7		1.27		STC1	2.43		JAG1	2.01		DIPA	1.53
GPR4	1.95		EMP1	1.25		AKAP12	1.8		ETV5		1.29		GPR4	2.49		CHST2	2.02		CORO2B	1.96
DUSP5	1.96		CHST11	1.25		PLAU	2.42		HMGA2		1.39		SH3BP5	2.88		C17	2.23		PTPRE	2.24
RGS2	1.97		HK2	1.54		DIPA	2.57		STC1		1.42		C8FW	2.97		CORO2B	2.25		HK2	2.38
FBXW2	2.23		FLJ20401	1.56		GCH1	2.62		DUSP4		1.47		DIPA	3.23		FBXW2	2.65		BHLHB2	2.51
GFR	2.41		C8FW	1.56		CORO2B	2.66		FBXW2		1.5		GFR	3.26		SH3BP5	2.76		FBXW2	2.51
JAG1	2.47		GFR	1.85		BHLHB2	2.73		FLJ20401		1.54		BCL2A1	3.37		BCL2A1	3.24		GFR	2.59
SLC4A7	2.57		DUSP5	1.99		CDC42EP2	2.76		RGS2		2.08		FBXW2	3.42		GARP	3.78		CHST2	2.73
HMGA2	2.58		PTPRE	2		SH3BP5	2.81		DUSP5		2.31		BHLHB2	3.75		PLAU	3.9		PLAU	3.5
HK2	2.81		CDC42EP2	2.45		GPR4	2.86		FLT11		2.52		DUSP5	3.76		IL8	3.94		GARP	3.83
PLAU	3.13		RGS2	2.54		SIAT10	3.1		BHLHB2		2.66		SMTN	4.01		DIPA	3.98		DUSP5	4.01
CDC42EP2	3.15		SLC4A7	2.55		FLT11	3.2		DIPA		3.23		PLAU	4.09		DUSP5	4.15		SMTN	4.21
BHLHB2	3.66		IL8	2.74		SMTN	3.42		IL8		3.91		CDC42EP2	5.22		SMTN	4.45		IL8	5.13
EGR1	4.36		BHLHB2	3.1		DUSP5	4.15		GPR4		4.14		FLT11	5.56		CDC42EP2	5.16		BCL2A1	6.31
DIPA	5.45		DIPA	3.31		IL8	6.16		SMTN		4.26		IL8	5.70		FLT11	5.5		FLT11	6.9
